# Supplementary material for: Mediation Analysis Demonstrates That Trans-eQTLs Are Often Explained by Cis-Mediation: A Genome-Wide Analysis among 1,800 South Asians
Source: PLoS Genet. 2014 Dec 4;10(12):e1004818. doi: 10.1371/journal.pgen.1004818 (PMC4256471; doi:10.1371/journal.pgen.1004818)
Supplement: Table S1 — Observed trans-eQTLs at an FDR of 0.05 (P<8.4×10−9) (XLSX) [file pgen.1004818.s012.xlsx]

## Sheet: Supp_Table_1
Supplementary Table 1. Observed trans-eQTLs at an FDR of 0.05 (P <8.4x10-9)
SNP	SNP_chr	SNP_position	Probe	Gene	Probe_chr	Gene_start	Gene_end	p-value
rs10876864_G	chr12	56401084	ILMN_3234081	STX1B	chr16	31000576	31021829	2.2251e-308
rs6730981_T	chr2	70030826	ILMN_1704063	KCNH3	chr12	49932939	49952077	2.8322e-252
rs10784774_A	chr12	69737878	ILMN_2178088	ZNF131	chr5	43121641	43175823	1.6801e-198
rs10876864_G	chr12	56401084	ILMN_3262348	IP6K2	chr3	48725435	48754920	1.0609e-194
rs10876864_G	chr12	56401084	ILMN_3235312	MAFG-AS1	chr17	79885704	79888629	2.6431e-144
rs7211_A	chr1	145441619	ILMN_1769031	MTOR	chr1	11166587	11322608	7.536e-140
rs8134646_A	chr21	46376527	ILMN_1733932	SNUPN	chr15	75890423	75918719	4.9858e-121
rs10153210_G	chr16	89967307	ILMN_3247303	SNORD85	chr1	31441009	31441084	3.8456e-116
rs10902222_T	chr11	810881	ILMN_1794505	SHFM1	chr7	96318078	96339203	3.3563e-108
rs8134646_A	chr21	46376527	ILMN_2364535	SNUPN	chr15	75890423	75918719	2.9428e-106
rs926438_T	chr1	25753637	ILMN_1752758	BTN2A2	chr6	26383328	26395100	3.89308e-89
rs8134646_A	chr21	46376527	ILMN_1684312	NHLRC4	chr16	617031	619495	3.72728e-84
rs12202577_C	chr6	170873140	ILMN_1702866	LINC00115	chr1	761585	762902	1.10127e-79
rs6509940_C	chr19	55883878	ILMN_1673991	ATIC	chr2	216176678	216214496	3.83053e-77
rs9493450_C	chr6	133135806	ILMN_1767766	PRDX2	chr19	12907633	12912694	4.18491e-75
rs10153210_G	chr16	89967307	ILMN_1794473	PHF17	chr4	129730778	129796379	6.06955e-75
rs10784774_A	chr12	69737878	ILMN_2306692	MINK1	chr17	4736634	4801356	1.6119e-69
rs12202577_C	chr6	170873140	ILMN_3222586	LINC00115	chr1	761585	762902	2.86263e-59
rs7499238_A	chr16	33909758	ILMN_1813275	DUSP22	chr6	292100	351355	3.06211e-56
rs140524_T	chr22	50960681	ILMN_1761321	KREMEN2	chr16	3014216	3018384	6.72663e-55
rs7577293_T	chr2	85935281	ILMN_1782273	N4BP2	chr4	40058523	40159872	3.77269e-53
rs1131964_T	chr21	34610486	ILMN_1732467	OR2AG1	chr11	6806247	6807245	1.09437e-52
rs2517860_G	chr6	29822520	ILMN_1738921	ACAA1	chr3	38164200	38178733	3.28814e-50
rs11126250_T	chr2	70162533	ILMN_1689770	ARHGEF10L	chr1	17866329	18024370	1.63602e-47
rs10153210_G	chr16	89967307	ILMN_1761766	GPR25	chr1	200842165	200843251	1.58027e-43
rs7499238_A	chr16	33909758	ILMN_3249560	DUSP22	chr6	292100	351355	4.91801e-43
rs638893_G	chr11	118698536	ILMN_1685930	DNAJC24	chr11	31391376	31454382	6.92162e-42
rs17425622_C	chr6	32571960	ILMN_1767509	DEF8	chr16	90015138	90034468	7.85535e-42
rs910368_A	chr14	92488893	ILMN_3268880	LINC00263	chr10	102133332	102148116	1.88017e-39
rs222757_T	chr17	3569912	ILMN_3260017	HNRNPK	chr9	86582997	86595184	2.56068e-39
rs41292543_G	chr1	46774782	ILMN_1718136	UQCRHL	chr1	16133656	16134194	2.27329e-38
rs2246614_T	chr11	619788	ILMN_1780840	C2orf16	chr2	27799388	27805589	1.97042e-37
rs8064924_G	chr17	18900	ILMN_1813950	SCGB1C1	chr11	193079	194573	6.13046e-35
rs12934443_T	chr16	46602818	ILMN_1671809	DUSP22	chr6	292100	351355	1.6289e-33
rs12035012_A	chr1	41750647	ILMN_1682404	SETMAR	chr3	4344987	4358949	1.76766e-33
rs9493450_C	chr6	133135806	ILMN_2382829	PRDX2	chr19	12907633	12912694	3.39963e-33
rs10153210_G	chr16	89967307	ILMN_2068951	PDHA2	chr4	96761238	96762625	1.28412e-32
rs7577293_T	chr2	85935281	ILMN_2356786	ADD1	chr4	2845583	2931802	3.06788e-32
rs9268833_T	chr6	32428061	ILMN_2386355	CSNK2A1	chr20	463337	524482	1.16955e-31
rs10421389_G	chr19	3171564	ILMN_1758212	CRISP1	chr6	49801978	49834218	2.75538e-28
rs10153210_G	chr16	89967307	ILMN_1721758	ID4	chr6	19837616	19840915	1.18596e-27
rs495124_G	chr7	6102033	ILMN_3250321	PTP4A3	chr8	142432006	142441620	2.61373e-26
rs2838486_G	chr21	45505281	ILMN_1669189	RASSF5	chr1	206680878	206762616	6.80094e-26
rs2034651_G	chr15	40802445	ILMN_1790625	CBX3	chr7	26241323	26253227	4.00753e-25
rs4923993_T	chr15	45026899	ILMN_1690822	VAPA	chr18	9913954	9960018	6.16971e-25
rs2470908_T	chr15	45028709	ILMN_1789732	TMEM189-UBE2	chr20	48697660	48770335	2.42299e-24
rs12934443_T	chr16	46602818	ILMN_1730765	DUSP22	chr6	292100	351355	2.5746e-24
rs8134646_A	chr21	46376527	ILMN_1667381	CAMKV	chr3	49895421	49907369	4.42092e-24
rs7175765_A	chr15	64756284	ILMN_1800898	ARG2	chr14	68086578	68118436	9.3185e-24
rs9870114_C	chr3	100970239	ILMN_1683487	ZNF154	chr19	58211809	58220579	9.73298e-24
rs9870114_C	chr3	100970239	ILMN_1724052	ZNF814	chr19	58380746	58400442	1.29867e-23
rs935889_T	chr15	45028350	ILMN_2057399	ZBTB8OS	chr1	33087306	33116185	1.55622e-21
rs9505086_C	chr6	7232185	ILMN_1717934	SYT11	chr1	155829259	155854990	8.4768e-21
rs10902222_T	chr11	810881	ILMN_1714412	ZNF292	chr6	87865268	87973406	1.18869e-20
rs2270459_A	chr16	89979850	ILMN_3179396	MUC7	chr4	71337833	71348714	3.455e-19
rs35929443_G	chr6	41117999	ILMN_1807913	ART1	chr11	3666360	3685646	9.97949e-19
rs9907772_A	chr17	34000627	ILMN_1665100	PTGS1	chr9	125133228	125157981	1.61982e-18
rs772921_T	chr12	56403576	ILMN_3217577	LOC100131655	chr18	74506687	74534251	6.29759e-18
rs9907772_A	chr17	34000627	ILMN_2339835	PTGS1	chr9	125133228	125157981	6.65851e-18
rs10120023_T	chr9	137810258	ILMN_2193315	EFCAB11	chr14	90263468	90421089	7.96404e-18
rs10120023_T	chr9	137810258	ILMN_2066348	HERPUD2	chr7	35672269	35734772	9.32593e-18
rs9907772_A	chr17	34000627	ILMN_1729453	TSPAN9	chr12	3186520	3395730	2.12059e-17
rs10153210_G	chr16	89967307	ILMN_2386040	MYO19	chr17	34851598	34891305	3.17733e-17
rs592229_G	chr6	31930440	ILMN_1675387	LIMS1	chr2	109271267	109303702	7.79332e-17
rs9907772_A	chr17	34000627	ILMN_1672605	C7orf41	chr7	30174551	30202381	1.02796e-16
rs12198173_A	chr6	32026807	ILMN_2347805	EXOC1	chr4	56719815	56771244	1.0847e-16
rs10149939_A	chr14	103345466	ILMN_1757164	OR5W2	chr11	55681125	55682058	2.90184e-16
rs28481932_G	chr6	31242899	ILMN_1704961	ACTG1	chr17	79476996	79479892	2.91519e-16
rs16971241_G	chr17	33968101	ILMN_2101278	RGS18	chr1	192127591	192154945	3.28421e-16
rs6493127_C	chr15	45059389	ILMN_2412571	TUBGCP6	chr22	50656117	50683400	3.34833e-16
rs5010528_G	chr6	31241031	ILMN_1676026	MRPS26	chr20	3026674	3028896	5.58347e-16
rs9270856_A	chr6	32570838	ILMN_1806999	B9D2	chr19	41860321	41870078	9.10499e-16
rs4973190_C	chr2	230211433	ILMN_1689296	ARMC10	chr7	102715327	102740210	9.63866e-16
rs3136556_A	chr5	54400527	ILMN_1684594	USP24	chr1	55532031	55681039	1.01242e-15
rs12229524_C	chr12	49585352	ILMN_1769201	ELF3	chr1	201979689	201986315	1.95134e-15
rs2304694_A	chr7	45148772	ILMN_1697420	TINF2	chr14	24708850	24711880	3.95315e-15
rs10120023_T	chr9	137810258	ILMN_1790309	SOX7	chr8	10581277	10588022	3.9625e-15
rs781658_A	chr4	57779566	ILMN_1702229	CECR6	chr22	17597188	17602213	4.94102e-15
rs16970784_T	chr17	76058681	ILMN_1664233	BC043541	chr1	43323292	43354460	6.21194e-15
rs9870114_C	chr3	100970239	ILMN_1757408	ZNF256	chr19	58452200	58459077	6.51517e-15
rs4785771_G	chr16	89287082	ILMN_1761961	CCDC90A	chr6	13786780	13814792	8.9315e-15
rs11966619_G	chr6	30429032	ILMN_1694127	TRA@	chr14	22111108	22111806	1.01401e-14
rs2524119_T	chr6	31229403	ILMN_1774836	PLOD3	chr7	100849257	100861011	1.476e-14
rs7120313_G	chr11	584111	ILMN_3245306	FOXI3	chr2	88747725	88752053	1.78112e-14
rs28366298_C	chr6	32560858	ILMN_2166506	XRCC6	chr22	42017294	42060052	2.08352e-14
rs8100307_C	chr19	52375298	ILMN_1801767	ABHD3	chr18	19230857	19284766	4.36984e-14
rs2246614_T	chr11	619788	ILMN_1747573	C3orf65	chr3	185431039	185435955	5.41147e-14
rs9268644_A	chr6	32408043	ILMN_1666376	TRIM56	chr7	100728785	100733889	7.91937e-14
rs10784774_A	chr12	69737878	ILMN_1728714	SSSCA1	chr11	65337942	65339239	8.92023e-14
rs688644_C	chr19	49379325	ILMN_1677158	IGFBPL1	chr9	38408990	38424444	1.03756e-13
rs6511792_G	chr19	12529668	ILMN_1740265	ACOT7	chr1	6324331	6445883	1.46488e-13
rs7844465_T	chr8	123980696	ILMN_1748323	CXCL14	chr5	134906370	134914969	1.99159e-13
rs6453465_A	chr5	78911192	ILMN_3245822	SCARNA17	chr18	47340392	47340813	2.00729e-13
rs760462_T	chr21	46328098	ILMN_1716816	TMEM87A	chr15	42502725	42565755	2.0252e-13
rs4917014_G	chr7	50305862	ILMN_1653166	CLEC10A	chr17	6977855	6983600	2.30088e-13
rs2748289_T	chr6	107162031	ILMN_2060413	CD24	chrY	21152525	21154705	2.55547e-13
rs4780_G	chr15	45010021	ILMN_1703477	ARHGEF2	chr1	155916629	155948336	2.71776e-13
rs772921_T	chr12	56403576	ILMN_3269119	LOC100130155	chr8	65285774	65295842	2.75473e-13
rs10876864_G	chr12	56401084	ILMN_1787509	PRIC285	chr20	62189438	62205592	4.2408e-13
rs2227139_G	chr6	32413458	ILMN_1675186	ME2	chr18	48405431	48476162	4.8488e-13
rs16911097_G	chr9	99288950	ILMN_1690616	C17orf109	chr17	73629513	73637486	6.75856e-13
rs13118159_C	chr4	1365126	ILMN_1811443	AVP	chr20	3063201	3065370	7.0303e-13
rs7221322_A	chr17	33873771	ILMN_1776953	MYL9	chr20	35169896	35178226	7.1383e-13
rs7971751_A	chr12	56478657	ILMN_1670272	LRP10	chr14	23340959	23347291	7.27375e-13
rs230535_A	chr4	103448581	ILMN_1685122	COL9A2	chr1	40766162	40782981	9.34847e-13
rs11204553_G	chr1	248069911	ILMN_1769575	JAM3	chr11	133938819	134021652	9.93468e-13
rs2523759_G	chr6	29819092	ILMN_1658802	KRTCAP2	chr1	155141883	155145804	1.17604e-12
rs1925950_G	chr1	156450739	ILMN_1814281	SPC25	chr2	169727400	169746944	1.62166e-12
rs952319_T	chr7	99171448	ILMN_1783709	RRAGA	chr9	19049371	19051021	1.73573e-12
rs7971751_A	chr12	56478657	ILMN_2403852	CYTH1	chr17	76670129	76778376	2.08618e-12
rs4917014_G	chr7	50305862	ILMN_1704797	CLEC10A	chr17	6977855	6983600	2.13847e-12
rs10826790_A	chr10	30643871	ILMN_1816342	MTRNR2L1	chr17	22022436	22023991	2.45919e-12
rs1534916_A	chr22	39413364	ILMN_2295518	TRO	chrX	54947248	54957865	2.7212e-12
rs2847325_G	chr18	703441	ILMN_2268855	BAG5	chr14	104022880	104028655	3.38636e-12
rs16963927_G	chr17	34204806	ILMN_1757343	PABPC4	chr1	40026484	40042521	3.38747e-12
rs2301339_A	chr12	6954623	ILMN_1684114	TPI1P2	chr7	128695276	128697293	4.23901e-12
rs826415_C	chr1	118153976	ILMN_2389876	TGFB1I1	chr16	31483475	31489281	4.51044e-12
rs9264508_T	chr6	31233213	ILMN_1863099	hDV103S1	chr14	22938034	22938658	4.65189e-12
rs321616_T	chr17	33882719	ILMN_1675062	MYL9	chr20	35169896	35178226	4.82794e-12
rs12327359_C	chr18	72347481	ILMN_1681269	DYRK4	chr12	4699243	4723041	5.8855e-12
rs2989727_C	chr9	137811697	ILMN_1743770	SLC25A14	chrX	129474046	129507335	6.12815e-12
rs10876870_A	chr12	56478001	ILMN_1760027	WAS	chrX	48542185	48549817	9.90985e-12
rs7030887_T	chr9	100688510	ILMN_1784948	SPOCD1	chr1	32256024	32281580	1.00511e-11
rs28421666_G	chr6	32592736	ILMN_1811955	PRMT5	chr14	23389732	23398661	1.04941e-11
rs958728_A	chr19	39995394	ILMN_2133360	RPS2	chr16	2012061	2014827	1.10224e-11
rs9269329_T	chr6	32540040	ILMN_1805778	RBM12B	chr8	94743730	94753224	1.11361e-11
rs9907772_A	chr17	34000627	ILMN_2407669	PEAR1	chr1	156863522	156886226	1.30013e-11
rs10512472_C	chr17	33884803	ILMN_3240187	TMEM111	chr3	10005635	10028522	1.4127e-11
rs10826790_A	chr10	30643871	ILMN_1697420	TINF2	chr14	24708850	24711880	1.61732e-11
rs6928482_A	chr6	32626248	ILMN_1786347	TNPO1	chr5	72143929	72210215	2.10219e-11
rs2910191_A	chr5	159842672	ILMN_2049021	PTTG3P	chr8	67679631	67680240	2.14074e-11
rs1535344_C	chr14	69198530	ILMN_1748883	CDKN2D	chr19	10677137	10679631	2.61241e-11
rs321616_T	chr17	33882719	ILMN_1694075	GADD45A	chr1	68150859	68154021	3.05716e-11
rs2292239_T	chr12	56482179	ILMN_1740749	RPL7A	chr9	136215068	136218280	3.07292e-11
rs16971241_G	chr17	33968101	ILMN_1808590	GUCY1A3	chr4	156587861	156658214	3.58656e-11
rs3802370_A	chr9	130100304	ILMN_1772888	L32131	chr17	58511038	58513357	3.97481e-11
rs9907772_A	chr17	34000627	ILMN_1684771	PGRMC1	chrX	118370210	118378429	4.3969e-11
rs393142_C	chr14	46323665	ILMN_3308753	SNORD114-1	chr14	101416169	101416240	5.03266e-11
rs11171739_C	chr12	56470624	ILMN_1679929	KLF13	chr15	31619082	31670102	5.26708e-11
rs1045971_T	chr1	182798923	ILMN_1770245	EPB41L5	chr2	120770603	120936697	5.34022e-11
rs10826789_A	chr10	30643735	ILMN_1668924	BEGAIN	chr14	101003483	101034407	6.67952e-11
rs12327359_C	chr18	72347481	ILMN_2134555	KCTD3	chr1	215740734	215795149	7.19407e-11
rs534969_G	chr15	64903060	ILMN_2366330	FERMT3	chr11	63974151	63991363	7.36787e-11
rs13130784_T	chr4	70327453	ILMN_1705848	FAM104B	chrX	55171677	55187628	8.07771e-11
rs2381595_A	chr9	37017665	ILMN_1709635	SLC38A11	chr2	165754708	165812035	8.52623e-11
rs476994_T	chr11	128057482	ILMN_1674046	C10orf128	chr10	50363890	50396407	9.39967e-11
rs6451674_C	chr5	43110753	ILMN_1800958	TMEM237	chr2	202484906	202508224	9.44957e-11
rs2247763_G	chr2	178073074	ILMN_1764320	C8orf58	chr8	22457113	22461662	9.80027e-11
rs9907772_A	chr17	34000627	ILMN_1760490	ACVR1	chr2	158592957	158732374	1.01236e-10
rs10418205_G	chr19	6100432	ILMN_2201678	FSTL1	chr3	120113060	120169918	1.04108e-10
rs11171739_C	chr12	56470624	ILMN_1788604	WBP2	chr17	73841779	73851501	1.07449e-10
rs3782679_A	chr12	8190205	ILMN_2198239	HGD	chr3	120347014	120401418	1.18588e-10
rs3999089_A	chr10	65203807	ILMN_2380163	PTPRF	chr1	43996546	44089343	1.36127e-10
rs565457_C	chr11	128082394	ILMN_2316236	HOPX	chr4	57514153	57522688	1.38641e-10
rs2501787_T	chr1	17630726	ILMN_1665621	HSF1	chr8	145515269	145538385	1.39179e-10
rs876039_C	chr7	50308810	ILMN_1723912	IFI44L	chr1	79086087	79111830	1.42219e-10
rs16971241_G	chr17	33968101	ILMN_1700541	FBLN1	chr22	45898718	45997014	1.44663e-10
rs17106229_G	chr14	69199178	ILMN_1778143	GRAP2	chr22	40297085	40367384	1.61504e-10
rs2539684_T	chr2	59849512	ILMN_1747968	RBM33	chr7	155437202	155574179	1.63344e-10
rs6924867_G	chr6	41090169	ILMN_1661417	MAGED2	chrX	54834170	54842445	1.74716e-10
rs4917014_G	chr7	50305862	ILMN_1665457	CLEC4C	chr12	7882010	7902069	1.77338e-10
rs2858870_C	chr6	32572250	ILMN_3297880	SEC13	chr3	10342614	10362858	2.06685e-10
rs9270894_G	chr6	32571871	ILMN_1763887	SFI1	chr22	31892260	32014534	2.09567e-10
rs11171739_C	chr12	56470624	ILMN_2206716	JTB	chr1	153946744	153950451	2.31433e-10
rs321616_T	chr17	33882719	ILMN_1752755	VWF	chr12	6058039	6233836	2.3198e-10
rs3130243_C	chr6	30537852	ILMN_1682857	NDUFAF2	chr5	60240955	60448864	2.50517e-10
rs777648_G	chr6	68865717	ILMN_1766165	SNCA	chr4	90645249	90758350	2.50753e-10
rs17420789_T	chr4	79100006	ILMN_1692396	CXorf58	chrX	23926122	23957624	2.56983e-10
rs2799373_A	chr6	24195758	ILMN_1811433	RPL8	chr8	146015153	146017805	2.60504e-10
rs296424_A	chr6	133725973	ILMN_3240485	ACHE	chr7	100487614	100493541	2.68502e-10
rs2524095_A	chr6	31266116	ILMN_1748438	POLR2G	chr11	62529010	62534187	2.71264e-10
rs3135365_C	chr6	32389254	ILMN_2398865	VPS13C	chr15	62144589	62352664	2.83544e-10
rs326124_A	chr5	7877177	ILMN_1695119	TAF1C	chr16	84211452	84220676	2.87934e-10
rs1922654_A	chr2	116987142	ILMN_1805750	IFITM3	chr11	319672	320914	2.90652e-10
rs7139559_G	chr13	88355479	ILMN_1774722	CGREF1	chr2	27323461	27341773	3.25916e-10
rs6798742_G	chr3	63903758	ILMN_3255389	LOC100049716	chr12	740056	755044	3.36784e-10
rs2391627_G	chr1	95591683	ILMN_1745112	FAM102A	chr9	130702860	130742812	3.45647e-10
rs1473394_G	chr4	83862478	ILMN_1732071	HIST2H2BE	chr1	149856009	149858232	3.50786e-10
rs6716620_C	chr2	43634921	ILMN_1679401	TRPM4	chr19	49661015	49715098	3.60007e-10
rs7312770_C	chr12	56467586	ILMN_1760320	GNB1	chr1	1716724	1822526	4.04159e-10
rs1800630_A	chr6	31542475	ILMN_1716913	TRAPPC1	chr17	7833662	7835267	4.07639e-10
rs11171739_C	chr12	56470624	ILMN_1751708	ITM2B	chr13	48807273	48836232	4.19065e-10
rs11962017_A	chr6	29673999	ILMN_2088124	TMEM154	chr4	153547265	153601317	4.2097e-10
rs9366778_G	chr6	31269172	ILMN_1890134	TRAV20	chr14	22508842	22509396	4.48419e-10
rs17192463_T	chr6	31265564	ILMN_1878885	TCRBV15S1	chr7	142364199	142364707	4.49994e-10
rs10876864_G	chr12	56401084	ILMN_3210538	RPS10-NUDT3	chr6	34254972	34393902	4.76854e-10
rs2576570_A	chr1	118147674	ILMN_1745522	PF4V1	chr4	74719012	74720198	4.9936e-10
rs9269329_T	chr6	32540040	ILMN_1821975	TCRBV4S1A1T	chr7	142448088	142448741	5.0274e-10
rs28362683_A	chr6	32372962	ILMN_1653203	EFEMP2	chr11	65633911	65640405	5.23818e-10
rs2292419_C	chr8	56866779	ILMN_2373010	TMEM70	chr8	74888376	74895018	5.24883e-10
rs12300005_C	chr12	105423632	ILMN_1762095	TMTC4	chr13	101256089	101327103	5.31935e-10
rs235082_G	chr16	66202768	ILMN_3248301	ZNF583	chr19	56915382	56936400	5.8011e-10
rs11207442_G	chr1	59845329	ILMN_1675937	ANKRD9	chr14	102973197	102976128	5.93147e-10
rs9409567_A	chr9	97252504	ILMN_2212999	KIF5C	chr2	149632791	149883273	6.02313e-10
rs16971241_G	chr17	33968101	ILMN_1670263	CNST	chr1	246729638	246831884	6.1203e-10
rs13422656_T	chr2	69606335	ILMN_3239254	UCA1	chr19	15939756	15946230	6.57636e-10
rs285014_A	chr16	77093915	ILMN_3219806	UNC93B1	chr11	67758574	67771593	6.58515e-10
rs11758688_C	chr6	30758347	ILMN_1685540	SHROOM3	chr4	77356252	77704405	6.69804e-10
rs876039_C	chr7	50308810	ILMN_1662358	MX1	chr21	42797977	42831141	6.7171e-10
rs4853027_T	chr2	70039223	ILMN_1778333	MMP24	chr20	33814538	33864804	7.55732e-10
rs17678609_C	chr16	83295737	ILMN_1653292	PFKFB4	chr3	48555116	48594227	7.56165e-10
rs4926753_A	chr1	49219784	ILMN_1787378	ADD3	chr10	111767710	111895323	8.2017e-10
rs4972894_G	chr2	230211245	ILMN_1699421	ANXA10	chr4	169013687	169108893	8.71641e-10
rs2243873_C	chr6	31863432	ILMN_3226807	NHP2	chr5	177576464	177580961	8.97514e-10
rs1867951_C	chr4	130032118	ILMN_1801962	CROCCP2	chr1	16944756	16959841	9.06671e-10
rs7636889_G	chr3	56874032	ILMN_1716195	HIST1H2BG	chr6	26216427	26216872	1.0434e-09
rs13270534_T	chr8	99545464	ILMN_2088410	PSMG2	chr18	12702986	12725739	1.07024e-09
rs1158971_G	chr4	20866585	ILMN_2146968	ZNF510	chr9	99518146	99540328	1.07087e-09
rs11171739_C	chr12	56470624	ILMN_1665280	SPCS1	chr3	52739856	52742197	1.07457e-09
rs10744469_A	chr12	131052687	ILMN_1690476	QKI	chr6	163835674	163999628	1.07725e-09
rs10512472_C	chr17	33884803	ILMN_1801341	DNAH12	chr3	57327726	57530071	1.10281e-09
rs9907772_A	chr17	34000627	ILMN_1699472	ST3GAL3	chr1	44173217	44396831	1.11662e-09
rs876039_C	chr7	50308810	ILMN_1707695	IFIT1	chr10	91152321	91163744	1.13954e-09
rs7844249_A	chr8	107044158	ILMN_1713803	C17orf97	chr17	260117	264457	1.15361e-09
rs3735080_T	chr7	150217308	ILMN_1779857	KLF4	chr9	110247132	110252047	1.20524e-09
rs10939498_C	chr4	13671767	ILMN_2210837	CDC26	chr9	116029289	116037869	1.22157e-09
rs6905949_C	chr6	30140524	ILMN_1664001	ARSF	chrX	2958274	3030770	1.22491e-09
rs13242762_A	chr7	15437961	ILMN_2380850	SDCCAG3	chr9	139296373	139305054	1.22579e-09
rs3767444_T	chr1	167692615	ILMN_3236244	C1orf174	chr1	3805696	3816857	1.2644e-09
rs444189_T	chr6	29605934	ILMN_1665982	AKTIP	chr16	53525191	53537170	1.31759e-09
rs4808046_G	chr19	16439389	ILMN_1814221	NPTX1	chr17	78440632	78450404	1.32334e-09
rs11867139_T	chr16	31656577	ILMN_1671809	DUSP22	chr6	292100	351355	1.32647e-09
rs13022554_G	chr2	166752431	ILMN_1736894	HNRNPA1L2	chr13	53191604	53217919	1.39288e-09
rs2510250_C	chr9	136720484	ILMN_2305599	LDB3	chr10	88428425	88495824	1.4148e-09
rs1737069_T	chr6	29730729	ILMN_3237981	CARNS1	chr11	67183148	67193078	1.41561e-09
rs6139074_C	chr20	63243	ILMN_1655952	WASH1	chr9	14510	29739	1.41939e-09
rs2223869_A	chr6	50904238	ILMN_1775269	EID1	chr15	49170289	49172380	1.42027e-09
rs2542939_A	chr2	172413017	ILMN_1713462	AQP8	chr16	25228284	25240253	1.43783e-09
rs3855681_T	chr19	16398313	ILMN_1657709	TRIM6-TRIM34	chr11	5617864	5665625	1.45576e-09
rs4689790_A	chr4	7594810	ILMN_1685122	COL9A2	chr1	40766162	40782981	1.46259e-09
rs7184068_T	chr16	26954866	ILMN_2104784	FKBP3	chr14	45584801	45604009	1.47198e-09
rs2418260_T	chr9	116710885	ILMN_1757099	C10orf81	chr10	115524577	115537489	1.48531e-09
rs1028503_T	chr22	49068919	ILMN_1655642	FANCI	chr15	89787193	89860362	1.48649e-09
rs12417588_A	chr11	30521662	ILMN_1706342	ZNF746	chr7	149169883	149194898	1.53827e-09
rs13128318_C	chr4	156863251	ILMN_1786267	OR6B3	chr2	240984493	240985489	1.60074e-09
rs2132671_A	chr5	178457433	ILMN_1709486	SRPX	chrX	38008587	38080177	1.64729e-09
rs1390629_T	chr5	7067667	ILMN_1737406	KLF6	chr10	3818187	3827473	1.64912e-09
rs13095186_A	chr3	187694766	ILMN_1693597	ZNF287	chr17	16453630	16472520	1.64918e-09
rs4430079_A	chr8	40621355	ILMN_1712560	SF1	chr11	64532075	64545938	1.69763e-09
rs7694843_T	chr4	10712628	ILMN_3237926	CCNJL	chr5	159678670	159739573	1.70174e-09
rs7155618_G	chr14	82603585	ILMN_2364828	OGT	chrX	70752911	70795747	1.72348e-09
rs2060792_C	chr10	102097694	ILMN_3306972	LINC00311	chr16	85316563	85321685	1.75866e-09
rs4923993_T	chr15	45026899	ILMN_2347193	GSDMB	chr17	38060847	38074903	1.80602e-09
rs9540791_A	chr13	67100211	ILMN_2399300	NAV2	chr11	19734880	20143147	1.81205e-09
rs3010240_C	chr5	72010138	ILMN_1794677	TMC6	chr17	76108998	76124861	1.8268e-09
rs11172569_C	chr12	58763936	ILMN_1795678	POLR3C	chr1	145592604	145610884	1.90328e-09
rs534969_G	chr15	64903060	ILMN_2218450	LSM1	chr8	38020838	38034248	1.90837e-09
rs6847734_C	chr4	170138984	ILMN_1739749	B3GALT6	chr1	1167628	1170420	1.98005e-09
rs3135365_C	chr6	32389254	ILMN_2360291	UGGT1	chr2	128848753	128953249	2.01064e-09
rs6851877_A	chr4	114020086	ILMN_1815796	NT5C1A	chr1	40124792	40137710	2.04189e-09
rs12706065_C	chr7	115607494	ILMN_1815634	COX4I2	chr20	30225690	30232800	2.04733e-09
rs2675595_C	chr10	63616668	ILMN_1698243	C1orf85	chr1	156262483	156265449	2.09674e-09
rs309473_T	chr1	23218713	ILMN_1770673	AKNA	chr9	117096432	117156685	2.1073e-09
rs11741203_A	chr5	2218024	ILMN_1762714	VGLL2	chr6	117586720	117594728	2.1247e-09
rs6832582_C	chr4	169599632	ILMN_3252349	BC148240	chr14	101540363	101540920	2.12491e-09
rs9501863_T	chr6	2623422	ILMN_2383489	CDK5RAP3	chr17	46048428	46059147	2.13303e-09
rs6766386_T	chr3	145654102	ILMN_1808494	ITIH2	chr10	7745235	7791483	2.15808e-09
rs1359607_C	chr1	85294433	ILMN_3219340	RPL29	chr3	52027643	52029958	2.1935e-09
rs7605_C	chr1	167759280	ILMN_1779648	HIST3H2A	chr1	228645064	228645560	2.19698e-09
rs132914_A	chr22	41805748	ILMN_1707062	REV1	chr2	100016937	100106480	2.20829e-09
rs16971241_G	chr17	33968101	ILMN_2089875	TNFSF4	chr1	173152869	173176471	2.25234e-09
rs10138180_C	chr14	72846805	ILMN_1783908	B3GNT9	chr16	67182004	67184902	2.28339e-09
rs10876864_G	chr12	56401084	ILMN_1659095	RPL7A	chr9	136215068	136218280	2.28442e-09
rs4775747_C	chr15	48638342	ILMN_1794492	HOXC6	chr12	54422193	54424607	2.3953e-09
rs4801273_G	chr19	59000272	ILMN_1736112	ARHGAP10	chr4	148653452	148993927	2.43243e-09
rs7971751_A	chr12	56478657	ILMN_1807106	LDHA	chr11	18417812	18429765	2.50496e-09
rs17489860_A	chr6	158505920	ILMN_1791466	HMGB1	chr13	31032878	31040081	2.52158e-09
rs631353_T	chr11	78632508	ILMN_1731354	PARL	chr3	183547172	183602693	2.52925e-09
rs844788_C	chr7	71485244	ILMN_3271630	FGGY	chr1	59762624	60228402	2.57772e-09
rs2892715_A	chr13	95894328	ILMN_2295620	MAZ	chr16	29817854	29822504	2.59942e-09
rs16930564_T	chr9	117412276	ILMN_1695058	SLC38A5	chrX	48316926	48328644	2.60023e-09
rs34537649_G	chr3	97578552	ILMN_2105983	XRCC5	chr2	216974019	217071016	2.63798e-09
rs772600_T	chr1	87034233	ILMN_1663068	C1orf228	chr1	45140393	45191263	2.64135e-09
rs226913_A	chr6	3661013	ILMN_1805271	ZNF721	chr4	433778	493442	2.64154e-09
rs4424950_C	chr17	52367	ILMN_1768099	SCGB1C1	chr11	193079	194573	2.66003e-09
rs17041599_A	chr2	51567534	ILMN_1668535	JOSD1	chr22	39081547	39096459	2.74702e-09
rs9696843_A	chr9	97036637	ILMN_1715551	GABRA3	chrX	151335633	151619831	2.7857e-09
rs2332266_A	chr17	52845349	ILMN_1710280	TUBB1	chr20	57594308	57601709	2.78714e-09
rs624461_G	chr8	29284160	ILMN_1798064	ARNTL2	chr12	27485786	27578746	2.79307e-09
rs10812557_A	chr9	27268150	ILMN_1740627	TIAM2	chr6	155411422	155578857	2.8125e-09
rs419958_G	chr16	76105171	ILMN_1651832	EHD1	chr11	64620207	64646191	2.93354e-09
rs7958104_A	chr12	32421886	ILMN_1801348	GOT2	chr16	58741034	58768246	3.04913e-09
rs6886811_T	chr5	53020038	ILMN_2387385	IGFBP1	chr7	45927958	45933267	3.07996e-09
rs4917014_G	chr7	50305862	ILMN_1682259	CLEC4C	chr12	7882010	7902069	3.08075e-09
rs1082865_T	chr9	37932313	ILMN_2203858	OR10J1	chr1	159409511	159410600	3.09906e-09
rs2682427_G	chr12	123656808	ILMN_2348487	EMR3	chr19	14730050	14785730	3.09939e-09
rs11585765_T	chr1	226704824	ILMN_1724052	ZNF814	chr19	58380746	58400442	3.11237e-09
rs7625652_A	chr3	188881547	ILMN_1682775	EDN1	chr6	12290528	12297427	3.11918e-09
rs12286771_T	chr11	13919998	ILMN_1696870	TGFBRAP1	chr2	105883539	105946148	3.1455e-09
rs4664076_G	chr2	152921490	ILMN_1761044	GNB1L	chr22	19775933	19842462	3.17354e-09
rs11171739_C	chr12	56470624	ILMN_1787251	DAAM1	chr14	59655398	59836471	3.19036e-09
rs718099_A	chr21	41816353	ILMN_1710644	MARVELD3	chr16	71660069	71675868	3.2835e-09
rs2732117_C	chr8	71909077	ILMN_1652693	SHH	chr7	155595557	155604967	3.28658e-09
rs11863150_G	chr16	30385502	ILMN_1747716	ALDOB	chr9	104182841	104198062	3.35445e-09
rs12359659_G	chr10	59158984	ILMN_1703305	TLR9	chr3	52255095	52265247	3.37603e-09
rs2117277_C	chr2	80692106	ILMN_1802347	FTSJ1	chrX	48334548	48344752	3.41295e-09
rs943665_T	chr14	93014988	ILMN_1668012	SLC25A13	chr7	95749531	95951459	3.44715e-09
rs9807748_A	chr18	8000723	ILMN_1697802	SLC25A33	chr1	9599527	9642831	3.45427e-09
rs246266_G	chr5	122256000	ILMN_1676305	PTK2	chr8	141668480	142011412	3.45799e-09
rs17055332_G	chr18	72364087	ILMN_1797005	PGLS	chr19	17622431	17632097	3.47366e-09
rs10754115_G	chr1	194772456	ILMN_1695992	PAGE5	chrX	55246791	55250541	3.48238e-09
rs3127390_G	chr6	166510788	ILMN_1691458	SYPL1	chr7	105730951	105753057	3.49447e-09
rs321616_T	chr17	33882719	ILMN_1751120	HIST1H4H	chr6	26285353	26285727	3.49878e-09
rs715595_G	chr22	30111301	ILMN_1781517	LIPF	chr10	90424145	90438572	3.53173e-09
rs2639198_G	chr15	96311258	ILMN_2066756	NCAPG2	chr7	158424002	158497520	3.54323e-09
rs117213_G	chr21	30720535	ILMN_1704985	CYP27A1	chr2	219646471	219680016	3.67838e-09
rs12131404_A	chr1	247355028	ILMN_2306540	PDE9A	chr21	44073861	44195618	3.70297e-09
rs3741499_T	chr12	56474378	ILMN_3204975	LOC201651	chr3	151488243	151502682	3.72482e-09
rs6786886_C	chr3	118681861	ILMN_1666007	TRAPPC6B	chr14	39617014	39639634	3.73576e-09
rs6683308_T	chr1	184336330	ILMN_1716816	TMEM87A	chr15	42502725	42565755	3.81743e-09
rs8107688_C	chr19	53757504	ILMN_1654392	KHNYN	chr14	24899140	24910547	3.82997e-09
rs2298539_C	chr18	3075711	ILMN_1768867	AP3B1	chr5	77298149	77590528	3.84974e-09
rs719737_C	chr13	110350348	ILMN_1763609	SLC22A16	chr6	110745891	110797844	3.88418e-09
rs3095241_A	chr6	31215634	ILMN_1800512	HMOX1	chr22	35777059	35790207	3.88788e-09
rs4287515_G	chr15	95073637	ILMN_1674151	GCOM1	chr15	57884101	58009755	3.92377e-09
rs7820917_T	chr8	9647867	ILMN_1744795	TBL1X	chrX	9433200	9687780	3.99033e-09
rs13417603_A	chr2	16816005	ILMN_1663724	BC040219	chr4	134015015	134070268	4.04614e-09
rs7312770_C	chr12	56467586	ILMN_1803312	DIMT1	chr5	61684350	61699728	4.13046e-09
rs13063588_C	chr3	56877919	ILMN_1747650	BMP6	chr6	7727010	7881961	4.13769e-09
rs7227485_C	chr18	56571734	ILMN_1697802	SLC25A33	chr1	9599527	9642831	4.13792e-09
rs274547_A	chr5	131731303	ILMN_2387952	FAM134B	chr5	16473146	16617167	4.15327e-09
rs4424504_T	chr1	112603983	ILMN_1704045	DEAF1	chr11	644224	695740	4.20449e-09
rs4240530_C	chr1	111853580	ILMN_1787885	NUDT18	chr8	21964382	21967456	4.20693e-09
rs1858172_A	chr12	102580430	ILMN_1753627	DOLK	chr9	131707808	131710012	4.23339e-09
rs6992714_C	chr8	64628119	ILMN_2390227	TBC1D9B	chr5	179289070	179334856	4.30406e-09
rs2393985_T	chr10	65315004	ILMN_2090004	AQP10	chr1	154293591	154297801	4.31796e-09
rs10127731_A	chr1	65956937	ILMN_1695271	RPP25	chr15	75247442	75249775	4.32204e-09
rs17749090_C	chr18	50185456	ILMN_1701025	EPHX1	chr1	225997796	226033262	4.32624e-09
rs558092_G	chr6	72205043	ILMN_1682165	NT5C2	chr10	104847773	104953063	4.42813e-09
rs10132264_C	chr14	86923367	ILMN_2053921	CAPZB	chr1	19665266	19812066	4.43078e-09
rs28549707_A	chr1	145095476	ILMN_1806651	PARP8	chr5	49962771	50142356	4.46999e-09
rs272673_A	chr7	24107212	ILMN_1763568	ZDHHC16	chr10	99205929	99217127	4.49612e-09
rs17603782_G	chr2	38783073	ILMN_1677785	ZNF559	chr19	9434447	9454521	4.59983e-09
rs2554599_A	chr8	3874520	ILMN_1712545	S100A3	chr1	153519808	153521734	4.60078e-09
rs11728793_C	chr4	83491534	ILMN_1788239	AMDHD1	chr12	96337070	96362370	4.60639e-09
rs2552980_C	chr5	155026933	ILMN_2334587	HNRNPC	chr14	21677295	21737638	4.61436e-09
rs4672115_T	chr2	56627549	ILMN_1758404	TFAP2B	chr6	50786438	50815326	4.63123e-09
rs12355784_C	chr10	65121564	ILMN_2171384	CXCL5	chr4	74861358	74864416	4.68356e-09
rs4963884_T	chr12	25566511	ILMN_1705337	SPATA21	chr1	16725137	16763919	4.7116e-09
rs16971916_G	chr15	80585979	ILMN_1716797	LY75-CD302	chr2	160625138	160761267	4.71668e-09
rs2760118_T	chr6	24503589	ILMN_1759232	IRS1	chr2	227596032	227663506	4.72081e-09
rs9870114_C	chr3	100970239	ILMN_2352574	ZNF274	chr19	58694395	58724927	4.7856e-09
rs10483658_A	chr14	56718363	ILMN_1773271	SCN7A	chr2	167260082	167343481	4.82461e-09
rs7971751_A	chr12	56478657	ILMN_1657771	CRTC2	chr1	153920147	153931132	4.86287e-09
rs2104978_C	chr14	20837032	ILMN_3309759	VTRNA1-1	chr5	140090860	140090958	4.88829e-09
rs8097843_T	chr18	76228542	ILMN_1833563	LOC100133461	chr4	3675319	3679582	4.89817e-09
rs685190_T	chr12	53035459	ILMN_1699603	SLC25A10	chr17	79679370	79688042	4.96054e-09
rs1393385_T	chr1	217368087	ILMN_1655311	C15orf61	chr15	67813521	67819641	4.96064e-09
rs4787919_G	chr16	27109455	ILMN_2353033	FUBP3	chr9	133454959	133513739	4.9753e-09
rs6793907_C	chr3	128391625	ILMN_1669174	IL4	chr5	132009372	132018368	5.03298e-09
rs1371794_A	chr4	74948053	ILMN_1706687	KLHL5	chr4	39046450	39127853	5.07658e-09
rs12574415_C	chr11	129651893	ILMN_1664736	LOC255411	chr12	49121217	49159569	5.12728e-09
rs10879990_T	chr12	76237918	ILMN_1741881	C9orf72	chr9	27546543	27573481	5.15511e-09
rs4700177_G	chr5	66545137	ILMN_1679687	EXOC6	chr10	94608224	94819251	5.18677e-09
rs449303_G	chr14	60605787	ILMN_1681437	DCXR	chr17	79993756	79995573	5.21397e-09
rs2200467_T	chr3	85050849	ILMN_3238170	LINC00235	chr16	576846	577407	5.28704e-09
rs7731380_A	chr5	126817819	ILMN_3261382	TMEM221	chr19	17546317	17559376	5.29113e-09
rs4679909_T	chr3	160376850	ILMN_1756079	WASF1	chr6	110421021	110501207	5.30788e-09
rs11021895_C	chr11	11544589	ILMN_2213558	TMED10P1	chr8	146220250	146224283	5.36385e-09
rs1593812_G	chr12	103975648	ILMN_1765299	PRIMA1	chr14	94184643	94254766	5.39666e-09
rs1929210_T	chr13	110285477	ILMN_3248069	RPL3	chr22	39708886	39715670	5.54163e-09
rs6069368_C	chr20	54260195	ILMN_3244281	SNORD1A	chr17	74557714	74557788	5.55048e-09
rs7327973_C	chr13	24785853	ILMN_1712347	SRSF6	chr20	42086503	42092244	5.55066e-09
rs3100139_C	chr15	45047572	ILMN_1787064	ANKRD17	chr4	73940501	74124502	5.56602e-09
rs12217764_G	chr10	109624233	ILMN_2305544	DBI	chr2	120124828	120130122	5.5834e-09
rs11165421_A	chr1	95885932	ILMN_3198367	SMS	chrX	21958714	22012955	5.82667e-09
rs9579654_G	chr13	31346876	ILMN_1708922	ABL1	chr9	133710830	133763062	5.90261e-09
rs4434676_A	chr9	73032475	ILMN_1809817	CDHR3	chr7	105603656	105676877	5.98616e-09
rs3793774_G	chr10	1144629	ILMN_1742547	NRP1	chr10	33466418	33623833	5.99848e-09
rs2735097_A	chr6	29915300	ILMN_1716480	ACD	chr16	67691414	67694718	6.03337e-09
rs14399_C	chr6	111543943	ILMN_1680799	ISL1	chr5	50678957	50690563	6.04361e-09
rs36112041_A	chr16	14543775	ILMN_3238435	SNORA12	chr10	101996912	101997059	6.05733e-09
rs7567089_C	chr2	137128899	ILMN_1696757	TTC14	chr3	180319917	180328918	6.09125e-09
rs2268175_C	chr1	9300607	ILMN_1812327	RNF19A	chr8	101269287	101315487	6.14542e-09
rs11159767_G	chr14	86802516	ILMN_1724877	PARD6G	chr18	77915116	78005397	6.15176e-09
rs7492052_A	chr13	114552161	ILMN_1786303	LILRB3	chr19	54720146	54726959	6.19065e-09
rs7566737_A	chr2	101364793	ILMN_1778561	WEE1	chr11	9595227	9611313	6.19268e-09
rs7248324_G	chr19	29551532	ILMN_1725981	HNRNPA3	chr2	178077421	178088685	6.20188e-09
rs4678097_G	chr3	123960729	ILMN_2224444	SNX25	chr4	186131283	186285120	6.23106e-09
rs4507802_C	chr8	136634546	ILMN_1811719	MYO7A	chr11	76839309	76926286	6.26685e-09
rs9346964_A	chr6	164020324	ILMN_1651238	TRPV1	chr17	3468739	3500336	6.37347e-09
rs6785206_A	chr3	128412023	ILMN_1654875	CLC	chr19	40221892	40228669	6.38391e-09
rs480110_G	chr6	145406033	ILMN_1678075	CDYL	chr6	4776679	4955778	6.41927e-09
rs11760895_A	chr7	140152721	ILMN_3278170	LOC441455	chr9	99488102	99489749	6.42526e-09
rs7596222_T	chr2	39611381	ILMN_2057573	ESYT2	chr7	158523688	158622319	6.52604e-09
rs224446_T	chr12	51381717	ILMN_2383516	WDR7	chr18	54318615	54697036	6.53884e-09
rs9964652_C	chr18	25155322	ILMN_1790149	HGF	chr7	81331443	81399452	6.58905e-09
rs6598270_A	chr15	100299595	ILMN_1815010	RNF141	chr11	10533224	10562774	6.64428e-09
rs565457_C	chr11	128082394	ILMN_1770765	PRSS30P	chr16	2889573	2892473	6.67309e-09
rs7971751_A	chr12	56478657	ILMN_2362902	RASSF5	chr1	206680878	206762616	6.68317e-09
rs9284251_G	chr13	110171730	ILMN_3282587	H3F3B	chr1	226250407	226259703	6.6951e-09
rs7100064_G	chr10	31082660	ILMN_3240962	DDRGK1	chr20	3171011	3185295	6.70347e-09
rs9311619_C	chr3	56769877	ILMN_1814281	SPC25	chr2	169727400	169746944	6.72949e-09
rs6930840_A	chr6	45951829	ILMN_1713380	EIF2B2	chr14	75469611	75476294	6.79383e-09
rs11660739_T	chr18	6492935	ILMN_3240726	OR5M1	chr11	56380030	56380978	6.81389e-09
rs10736412_T	chr1	69899165	ILMN_1730340	C7orf71	chr7	26677489	26686924	6.85617e-09
rs10098667_A	chr8	8729899	ILMN_1661657	TRPC2	chr11	3647713	3658789	6.91338e-09
rs2243707_G	chr11	12534706	ILMN_1772651	CNOT2	chr12	70636773	70748773	7.0056e-09
rs12582861_A	chr12	71326687	ILMN_1727574	ZNF827	chr4	146681887	146859607	7.00922e-09
rs9320588_G	chr6	117260434	ILMN_1790741	RNF126	chr19	647525	663233	7.03239e-09
rs6685352_G	chr1	118732428	ILMN_1654602	SDHAP1	chr3	195701267	195717150	7.06596e-09
rs2575329_A	chr16	1819432	ILMN_1823732	WDR72	chr15	53805937	54051859	7.07869e-09
rs10951255_C	chr7	3631114	ILMN_1791002	SKP2	chr5	36152144	36184142	7.09263e-09
rs7515439_A	chr1	213972095	ILMN_1669119	KRTAP1-1	chr17	39196810	39197713	7.18886e-09
rs714605_G	chr20	30586023	ILMN_1664028	CENPB	chr20	3764497	3767337	7.24173e-09
rs10038399_G	chr5	113575703	ILMN_2050183	MYLK2	chr20	30407177	30422500	7.25021e-09
rs7700355_T	chr5	167729034	ILMN_1751773	POLD3	chr11	74303628	74353765	7.28787e-09
rs2293354_A	chr7	154664673	ILMN_3310186	MIR106B	chr7	99691615	99691697	7.28838e-09
rs855974_G	chr10	119426957	ILMN_1778188	TP73	chr1	3569128	3652765	7.35035e-09
rs297361_A	chr11	16338374	ILMN_1723004	CD72	chr9	35609975	35618424	7.35671e-09
rs17603340_G	chr2	158994949	ILMN_1736234	CHTOP	chr1	153606457	153618782	7.35674e-09
rs11171739_C	chr12	56470624	ILMN_2319414	BTF3	chr5	72794249	72801448	7.41423e-09
rs599295_A	chr6	169111960	ILMN_1735584	ST8SIA5	chr18	44259080	44337039	7.46758e-09
rs7920826_C	chr10	122808052	ILMN_1809496	COPG2	chr7	130146079	130353598	7.46989e-09
rs349027_G	chr19	44323948	ILMN_2297765	KCNMA1	chr10	78644634	79397577	7.57132e-09
rs3104369_T	chr6	32602481	ILMN_1698252	FANCB	chrX	14861528	14891184	7.57424e-09
rs4294892_T	chr18	25375470	ILMN_1792995	MEIS2	chr15	37183221	37392741	7.61548e-09
rs6134598_T	chr20	12588603	ILMN_1721842	RYBP	chr3	72423743	72495774	7.63133e-09
rs10823354_G	chr10	71120167	ILMN_1735712	KRT1	chr12	53068519	53074191	7.65567e-09
rs629548_T	chr19	21414081	ILMN_1786722	ZNF385A	chr12	54762919	54785083	7.70315e-09
rs2170132_C	chr10	50013401	ILMN_1721024	SRFBP1	chr5	121297655	121364295	7.72539e-09
rs10426665_G	chr19	22428808	ILMN_1750678	TIMD4	chr5	156346292	156390266	7.75087e-09
rs1985961_C	chr17	62117261	ILMN_1751097	CREB3L2	chr7	137559724	137686847	7.89821e-09
rs7334751_T	chr13	98953618	ILMN_1798354	PAPOLA	chr14	96968712	97033453	7.90561e-09
rs1292672_T	chr6	87432576	ILMN_1706521	CSNK1G2	chr19	1941160	1981336	7.92082e-09
rs7598218_A	chr2	241698297	ILMN_2365644	PTPRS	chr19	5205518	5340814	8.04673e-09
rs12868856_T	chr13	106797715	ILMN_1719622	RABEP1	chr17	5185557	5289132	8.05901e-09
rs1363347_G	chr19	13623548	ILMN_1749297	ACTL6A	chr3	179280707	179306193	8.09607e-09
rs3796072_C	chr2	230667538	ILMN_1669709	TMEM108	chr3	132757170	133116619	8.09732e-09
rs3736755_T	chr20	23377641	ILMN_3247645	LOC550643	chrX	56755717	56844004	8.11299e-09
rs1011427_T	chr5	147987976	ILMN_2151304	KERA	chr12	91444270	91452131	8.1539e-09
rs7819492_T	chr8	119046195	ILMN_1684391	PLOD1	chr1	11994723	12035599	8.18548e-09
rs11942798_G	chr4	35562692	ILMN_1703475	CLSPN	chr1	36197712	36235551	8.32009e-09
rs6106447_G	chr20	2259015	ILMN_3247737	RFPL1	chr22	29834571	29838444	8.34958e-09
