# Supplementary material for: Mediation Analysis Demonstrates That Trans-eQTLs Are Often Explained by Cis-Mediation: A Genome-Wide Analysis among 1,800 South Asians
Source: PLoS Genet. 2014 Dec 4;10(12):e1004818. doi: 10.1371/journal.pgen.1004818 (PMC4256471; doi:10.1371/journal.pgen.1004818)
Supplement: Table S2 — A) Characteristics of trans-eQTL associations (P<8.4×10−9) showing evidence of mediation (mediation proportion>0 and Sobel P<10−5). B) Characteristics of "suggestive" trans-eQTL associations (8.4×10−9 <trans-P <10−7) showing evidence of mediation (mediation proportion>0 and Sobel P<10−15). (XLSX) [file pgen.1004818.s013.xlsx]

## Sheet: Supp_Table2
Supplementary Table 2A. Characteristics of trans-eQTL associations (P<8.4x10-9) showing evidence of mediation (mediation proportion >0 and Sobel P<10-5)
trans SNP	snp_chr	cis_probe	cisgene	trans_probe	trans_gene	trans_chr	unadj. trans P	adj. trans P	Sobel P	unadj. beta	adj. beta	MediationProportion	lead cis P	lead cisSNP	r2 lead cis and trans SNP	D' lead cis and trans SNP
rs1045971_T	chr1	ILMN_1782070	NPL	ILMN_1770245	EPB41L5	chr2	5.34022e-11	0.00378509	<1.00E-30	-0.0306	-0.01385	0.54741	1.99875e-49	rs6674915_C	0.937	0.969
rs2501787_T	chr1	ILMN_1807529	PADI4	ILMN_1665621	HSF1	chr8	1.39179e-10	0.061104	<1.00E-30	0.02536	0.00744	0.70671	3.57889e-57	rs6586516_T	0.904	0.965
rs41292543_G	chr1	ILMN_2232936	UQCRH	ILMN_1718136	UQCRHL	chr1	2.27329e-38	1.43313e-17	<1.00E-30	-0.09535	-0.0655	0.31303	5.91145e-66	rs41292543_G	1	1
rs4853027_T	chr2	ILMN_1671423	AK125871	ILMN_1778333	MMP24	chr20	7.55732e-10	0.227724	2.59277e-07	0.02401	0.00622	0.74106	2.2251e-308	rs6730981_T	0.642	0.928
rs6730981_T	chr2	ILMN_1671423	AK125871	ILMN_1704063	KCNH3	chr12	2.8322e-252	0.0183074	<1.00E-30	0.29256	0.01829	0.93747	2.2251e-308	rs6730981_T	1	1
rs7577293_T	chr2	ILMN_1790692	GNLY	ILMN_1782273	N4BP2	chr4	3.77269e-53	2.41451e-06	<1.00E-30	0.1281	0.03908	0.6949	4.2627e-111	rs7577293_T	1	1
rs7577293_T	chr2	ILMN_1790692	GNLY	ILMN_2356786	ADD1	chr4	3.06788e-32	0.0913318	<1.00E-30	0.08182	0.01193	0.85419	4.2627e-111	rs7577293_T	1	1
rs11126250_T	chr2	ILMN_2069945	SNRNP27	ILMN_1689770	ARHGEF10L	chr1	1.63602e-47	1.33e-28	6.36625e-06	-0.08378	-0.0707	0.15612	2.3992e-231	rs10496175_C	0.41	0.99
rs9311619_C	chr3	ILMN_1781010	ARHGEF3	ILMN_1814281	SPC25	chr2	6.72949e-09	1.43444e-06	4.04701e-06	0.05016	0.04147	0.17324	4.55096e-15	rs3772219_C	0.292	0.991
rs6785206_A	chr3	ILMN_2102670	GATA2	ILMN_1654875	CLC	chr19	6.38391e-09	0.983277	3.33733e-13	-0.14134	-0.00031436	0.99778	3.11575e-13	rs6785206_A	1	1
rs6793907_C	chr3	ILMN_2102670	GATA2	ILMN_1669174	IL4	chr5	5.03298e-09	0.040717	5.29043e-12	-0.03988	-0.01133	0.71575	3.11575e-13	rs6785206_A	0.896	0.966
rs230535_A	chr4	ILMN_1800733	MANBA	ILMN_1685122	COL9A2	chr1	9.34847e-13	4.86834e-07	9.83348e-10	0.04977	0.03587	0.27917	2.2639e-105	rs1054029_A	0.279	0.78
rs2910191_A	chr5	ILMN_1685369	SLU7	ILMN_2049021	PTTG3P	chr8	2.14074e-11	2.16209e-07	6.27659e-08	-0.0529	-0.0414	0.2174	6.49448e-21	rs2910191_A	1	1
rs9493450_C	chr6	ILMN_1673181	SNORA33	ILMN_2382829	PRDX2	chr19	3.39963e-33	5.29902e-25	2.9199e-08	0.08149	0.07094	0.12943	7.28368e-30	rs9389034_C	0.578	0.996
rs35929443_G	chr6	ILMN_1690783	TREML1	ILMN_1807913	ART1	chr11	9.97949e-19	0.131391	<1.00E-30	-0.0838	-0.01377	0.83573	2.80632e-61	rs35929443_G	1	1
rs6924867_G	chr6	ILMN_1690783	TREML1	ILMN_1661417	MAGED2	chrX	1.74716e-10	0.00344309	1.55431e-15	-0.0579	-0.02755	0.52417	2.80632e-61	rs35929443_G	0.712	0.934
rs11760895_A	chr7	ILMN_1671583	MKRN1	ILMN_3278170	LOC441455	chr9	6.42526e-09	0.000290243	8.57558e-12	-0.04118	-0.02512	0.38985	2.19562e-16	rs11760895_A	1	1
rs495124_G	chr7	ILMN_3250614	EIF2AK1	ILMN_3250321	PTP4A3	chr8	2.61373e-26	0.00503136	1.67703e-07	0.05728	0.02339	0.59173	2.2251e-308	rs12672450_G	0.933	0.993
rs10120023_T	chr9	ILMN_1668063	FCN1	ILMN_1790309	SOX7	chr8	3.9625e-15	0.000261373	2.22045e-16	0.0365	0.01802	0.50641	6.70429e-72	rs10120023_T	1	1
rs10120023_T	chr9	ILMN_1668063	FCN1	ILMN_2066348	HERPUD2	chr7	9.32593e-18	3.2146e-06	1.93179e-14	0.05995	0.03467	0.42164	6.70429e-72	rs10120023_T	1	1
rs10120023_T	chr9	ILMN_1668063	FCN1	ILMN_2193315	EFCAB11	chr14	7.96404e-18	0.0403973	<1.00E-30	0.04756	0.01151	0.75808	6.70429e-72	rs10120023_T	1	1
rs2989727_C	chr9	ILMN_1668063	FCN1	ILMN_1743770	SLC25A14	chrX	6.12815e-12	0.619518	<1.00E-30	-0.02705	-0.0018	0.93361	6.70429e-72	rs10120023_T	0.203	0.958
rs3802370_A	chr9	ILMN_1724609	SLC2A8	ILMN_1772888	L32131	chr17	3.97481e-11	0.0078863	<1.00E-30	0.04676	0.01886	0.59654	1.073e-215	rs7047760_A	0.255	0.725
rs2682427_G	chr12	ILMN_1678490	RILPL2	ILMN_2348487	EMR3	chr19	3.09939e-09	1.44842e-06	1.617e-06	-0.07368	-0.06011	0.18419	9.09439e-14	rs2682427_G	1	1
rs10876864_G	chr12	ILMN_1678522	RPS26	ILMN_3234081	STX1B	chr16	2.2251e-308	1.0409e-07	<1.00E-30	0.24522	0.05198	0.78804	2.2251e-308	rs10876864_G	1	1
rs10876864_G	chr12	ILMN_1678522	RPS26	ILMN_3235312	MAFG-AS1	chr17	2.6431e-144	8.10588e-05	<1.00E-30	0.15532	0.0442	0.71541	2.2251e-308	rs10876864_G	1	1
rs10876864_G	chr12	ILMN_1678522	RPS26	ILMN_3262348	IP6K2	chr3	1.0609e-194	4.78257e-05	<1.00E-30	0.28175	0.06705	0.76203	2.2251e-308	rs10876864_G	1	1
rs1858172_A	chr12	ILMN_1715569	CCDC53	ILMN_1753627	DOLK	chr9	4.23339e-09	0.041366	<1.00E-30	-0.03304	-0.01202	0.63635	1.62173e-69	rs11111162_G	0.863	0.985
rs10784774_A	chr12	ILMN_1815205	LYZ	ILMN_2178088	ZNF131	chr5	1.6801e-198	3.81138e-21	<1.00E-30	0.28776	0.08842	0.69272	1.6184e-248	rs10784774_A	1	1
rs6493127_C	chr15	ILMN_1775537	TRIM69	ILMN_2412571	TUBGCP6	chr22	3.34833e-16	2.82103e-11	2.86672e-06	-0.05052	-0.0422	0.16474	1.63115e-32	rs6493114_G	0.911	0.976
rs534969_G	chr15	ILMN_1808238	RBPMS2	ILMN_2218450	LSM1	chr8	1.90837e-09	0.00017885	<1.00E-30	0.02043	-0.01841	1.90094	2.2251e-308	rs534969_G	1	1
rs534969_G	chr15	ILMN_1808238	RBPMS2	ILMN_2366330	FERMT3	chr11	7.36787e-11	6.54201e-09	<1.00E-30	0.02995	-0.03777	2.26101	2.2251e-308	rs534969_G	1	1
rs7175765_A	chr15	ILMN_1808238	RBPMS2	ILMN_1800898	ARG2	chr14	9.3185e-24	0.384526	<1.00E-30	0.06246	-0.00715	1.11446	2.2251e-308	rs534969_G	0.87	0.944
rs2270459_A	chr16	ILMN_1653319	TUBB3	ILMN_3179396	MUC7	chr4	3.455e-19	2.02181e-05	3.05178e-11	0.06416	0.03497	0.45502	1.7956e-156	rs2270460_A	0.569	0.874
rs16970784_T	chr17	ILMN_1794677	TMC6	ILMN_1664233	BC043541	chr1	6.21194e-15	0.0319562	<1.00E-30	0.04353	0.01067	0.75494	1.4886e-101	rs16970802_A	0.504	0.992
rs16963927_G	chr17	ILMN_2098126	CCL5	ILMN_1757343	PABPC4	chr1	3.38747e-12	8.89747e-06	2.6544e-10	-0.03504	-0.02013	0.42559	4.91264e-11	rs16963927_G	1	1
rs688644_C	chr19	ILMN_1659936	PPP1R15A	ILMN_1677158	IGFBPL1	chr9	1.03756e-13	0.0472555	<1.00E-30	-0.05396	0.01144	1.21208	3.43365e-42	rs688644_C	1	1
rs6509940_C	chr19	ILMN_1673509	RPL28	ILMN_1673991	ATIC	chr2	3.83053e-77	<1.00E-30	<1.00E-30	-0.10305	-0.07	0.32075	2.5375e-52	rs6509940_C	1	1
rs629548_T	chr19	ILMN_1695413	ZNF429	ILMN_1786722	ZNF385A	chr12	7.70315e-09	0.00033642	1.08979e-11	-0.04338	-0.02711	0.37503	6.03842e-93	rs2681384_A	0.254	0.581
rs1534916_A	chr22	ILMN_1675684	APOBEC3C	ILMN_2295518	TRO	chrX	2.7212e-12	0.00361383	<1.00E-30	0.02767	0.01131	0.59132	1.63721e-35	rs1534916_A	1	1
rs140524_T	chr22	ILMN_3241446	ODF3B	ILMN_1761321	KREMEN2	chr16	6.72663e-55	<1.00E-30	1.30415e-09	-0.07393	-0.0659	0.10858	5.59161e-25	rs5770871_A	0.877	0.947
Trans-eQTL associations that change direction after adjsutment for a cis-mediator are highlihgted in grey
Supplementary Table 2B. Characteristics of "suggestive" trans-eQTL associations (8.4x10-9 < trans-P <10-7) showing evidence of mediation (mediation proportion >0 and Sobel P <10-15)
trans SNP	snp_chr	cis_probe	cisgene	trans_probe	trans_gene	trans_chr	unadj. trans P	adj. trans P	Sobel P	unadj. beta	adj. beta	Mediation Proportion	lead cis P	lead cisSNP	r2 lead cis and trans SNP	D' lead cis and trans SNP
rs2501787_T	chr1	ILMN_1807529	PADI4	ILMN_1726805	STX2	chr12	6.993e-08	0.241248	<1.00E-30	0.02104	0.00464	0.77964	3.5789e-57	rs6586516_T	0.904	0.965
rs9471490_A	chr6	ILMN_1690783	TREML1	ILMN_1674440	SH2D3C	chr9	9.4848e-08	0.881054	<1.00E-30	-0.0488	-0.00128	0.97379	2.8063e-61	rs35929443_G	0.497	0.765
rs2242268_A	chr8	ILMN_1790797	VPS28	ILMN_2332440	KCNMB2	chr3	1.0985e-08	0.448916	<1.00E-30	0.02844	0.00372	0.86913	2.9464e-46	rs7830832_G	0.949	0.989
rs10398_G	chr11	ILMN_1673352	IFITM2	ILMN_1783753	TXNDC12	chr1	1.9097e-08	0.0958819	<1.00E-30	-0.03142	0.00808	1.25703	4.0568e-36	rs10398_G	1	1
rs1986854_C	chr12	ILMN_1715569	CCDC53	ILMN_1683992	OXSM	chr3	9.396e-08	0.123441	<1.00E-30	-0.0316	-0.00927	0.70651	1.6217e-69	rs11111162_G	0.343	0.829
rs2249914_G	chr15	ILMN_1808238	RBPMS2	ILMN_1691507	CXCR2P1	chr2	2.4174e-08	4.36093e-07	<1.00E-30	0.06299	-0.07946	2.26144	0	rs534969_G	0.918	0.964
rs260416_G	chr19	ILMN_1797903	ZNF544	ILMN_1740490	ZFP82	chr19	7.5935e-08	0.738448	<1.00E-30	0.03355	0.00213	0.9365	1.2425e-67	rs260419_C	0.833	0.983
rs2782_T	chr22	ILMN_1690939	TYMP	ILMN_1694305	SMS	chrX	6.4074e-08	0.802884	<1.00E-30	-0.01999	-0.00097986	0.95099	9.8952e-79	rs2782_T	1	1
Trans-eQTL associations that change direction after adjsutment for a cis-mediator are highlihgted in grey
