# Supplementary material for: Mediation Analysis Demonstrates That Trans-eQTLs Are Often Explained by Cis-Mediation: A Genome-Wide Analysis among 1,800 South Asians
Source: PLoS Genet. 2014 Dec 4;10(12):e1004818. doi: 10.1371/journal.pgen.1004818 (PMC4256471; doi:10.1371/journal.pgen.1004818)
Supplement: Table S3 — A) Trans-eQTL signals that reverse direction after adjusting for a potential mediator. B) Trans-eQTL signals that get stronger after adjusting for a potential mediator. (XLSX) [file pgen.1004818.s014.xlsx]

## Sheet: Supp_Table3
Supplementary Table 3A. Trans-eQTL signals that reverse direction after adjusting for a potential mediator
					Unadjusted			Adjusted for a single potential mediator			Adjusted for all potential mediators
SNP	snp_chr	trans_gene	trans_probe	trans_chr	beta	P		beta	P		beta	P	potential mediators
rs534969_G	chr15	LSM1	ILMN_2218450	chr8	0.02995	1.91e-09		-0.018	0.0002		-0.017	0.0006	4
rs534969_G	chr15	FERMT3	ILMN_2366330	chr11	0.02043	7.37e-11		-0.038	6.54e-09		-0.03697	1.37e-08	4
Supplementary Table 3B. Trans-eQTL signals that get stronger after adjusting for a potential mediator
					Unadjusted			Adjusted for a single potential mediator			Adjusted for all potential mediators
SNP	snp_chr	trans_gene	trans_probe	trans_chr	beta	P		beta	P		beta	P	potential mediators
rs3735080_T	chr7	KLF4	ILMN_1779857	chr9	-0.06752	1.20524e-09		-0.10092	3.35e-20		-0.09608	2.81e-18	7
rs11863150_G	chr16	ALDOB	ILMN_1747716	chr9	0.03192	3.35445e-09		0.0378	2.08122e-12		0.03496	2.45865e-11	7
