# Supplementary material for: Mediation Analysis Demonstrates That Trans-eQTLs Are Often Explained by Cis-Mediation: A Genome-Wide Analysis among 1,800 South Asians
Source: PLoS Genet. 2014 Dec 4;10(12):e1004818. doi: 10.1371/journal.pgen.1004818 (PMC4256471; doi:10.1371/journal.pgen.1004818)
Supplement: Table S4 — Characteristics of trans-eSNPs stratified by mediation status. (XLSX) [file pgen.1004818.s015.xlsx]

## Sheet: Supp_Table4
Supplementary Table 4. Characteristics of trans-eSNPs stratified by mediation status
	Mediation (mediation proportion > 0 and Sobel P < 10-5)	Unclear (10-5< Sobel P <0.05)	No mediation (Sobel P > 0.05)	No mediator
Number of unique trans-eSNPs	35	53	61	217
Median Distance to nearest gene (TSS or TES)	3,495	5,431	13,647	33,607
Number (percent) of lead trans-eSNPs that tag a nsSNP (r2>0.7)	2 (5.7%)	4 (7.5%)	11 (18.0%)	18 (8.3%)
Number (percent) of lead trans-eSNPs that tag a splice-modifying SNP (r2>0.7)	6 (17.1%)	6 (11.3%)	11 (18.0%)	23 (10.6%)
Number of trans-eSNPs <30 kb from a gene	33	49	46	105
Number (percent) of eSNPs for which the closest gene is not measured (among SNPs <30kb from a gene)	7 (21.2%)	12 (24.5%)	15 (32.6%)	75 (71.4%)
