# Supplementary material for: Mediation Analysis Demonstrates That Trans-eQTLs Are Often Explained by Cis-Mediation: A Genome-Wide Analysis among 1,800 South Asians
Source: PLoS Genet. 2014 Dec 4;10(12):e1004818. doi: 10.1371/journal.pgen.1004818 (PMC4256471; doi:10.1371/journal.pgen.1004818)
Supplement: Table S5 — Trans-eQTLs observed in this study and in prior studies. (XLSX) [file pgen.1004818.s016.xlsx]

## Sheet: Supp_Table5
Supplementary Table 5. Trans-eQTLs observed in this study and in prior studies
trans probe	trans Gene	SNP	Trans chrom	SNP chrom	SNP position	trans P	Replicated in Westra (1=yes, 0=no)	Replicated in Fairfax, B cells	Replicated in Fairfax, monocytes	Replicated in Fehrmann	Replicated in hapmap
ILMN_2178088	ZNF131	rs10784774	chr5	chr12	69737878	1.6801e-198	0	0	1	0	0
ILMN_3262348	IP6K2	rs10876864	chr3	chr12	56401084	1.0609e-194	0	1	0	0	0
ILMN_3247303	SNORD85	rs10153210	chr1	chr16	89967307	3.8456e-116	0	0	1	0	0
ILMN_1794505	SHFM1	rs10902222	chr7	chr11	810881	3.3563e-108	0	1	0	0	0
ILMN_1673991	ATIC	rs6509940	chr2	chr19	55883878	3.83053e-77	1	1	1	1	0
ILMN_1794473	PHF17	rs10153210	chr4	chr16	89967307	6.06955e-75	0	0	1	1	0
ILMN_2306692	MINK1	rs10784774	chr17	chr12	69737878	1.6119e-69	0	0	1	0	0
ILMN_1813275	DUSP22	rs7499238	chr6	chr16	33909758	3.06211e-56	0	1	1	1	0
ILMN_1761321	KREMEN2	rs140524	chr16	chr22	50960681	6.72663e-55	1	0	1	1	0
ILMN_1732467	OR2AG1	rs1131964	chr11	chr21	34610486	1.09437e-52	0	0	0	1	0
ILMN_1738921	ACAA1	rs2517860	chr3	chr6	29822520	3.28814e-50	0	0	0	1	0
ILMN_1767509	DEF8	rs17425622	chr16	chr6	32571960	7.85535e-42	1	1	1	0	0
ILMN_1758212	CRISP1	rs10421389	chr6	chr19	3171564	2.75538e-28	1	0	0	0	0
ILMN_1717934	SYT11	rs9505086	chr1	chr6	7232185	8.4768e-21	1	0	0	1	0
ILMN_1665100	PTGS1	rs9907772	chr9	chr17	34000627	1.61982e-18	0	0	0	1	0
ILMN_1729453	TSPAN9	rs9907772	chr12	chr17	34000627	2.12059e-17	0	0	0	1	0
ILMN_1675387	LIMS1	rs592229	chr2	chr6	31930440	7.79332e-17	1	0	0	1	0
ILMN_1806999	B9D2	rs9270856	chr19	chr6	32570838	9.10499e-16	1	0	0	0	0
ILMN_1702229	CECR6	rs781658	chr22	chr4	57779566	4.94102e-15	1	0	0	0	0
ILMN_1774836	PLOD3	rs2524119	chr7	chr6	31229403	1.476e-14	1	0	0	1	0
ILMN_1801767	ABHD3	rs8100307	chr18	chr19	52375298	4.36984e-14	1	0	0	0	0
ILMN_1666376	TRIM56	rs9268644	chr7	chr6	32408043	7.91937e-14	1	0	0	0	0
ILMN_1728714	SSSCA1	rs10784774	chr11	chr12	69737878	8.92023e-14	0	0	1	0	0
ILMN_1653166	CLEC10A	rs4917014	chr17	chr7	50305862	2.30088e-13	1	0	0	0	0
ILMN_1811443	AVP	rs13118159	chr20	chr4	1365126	7.0303e-13	1	0	1	1	0
ILMN_1685122	COL9A2	rs230535	chr1	chr4	103448581	9.34847e-13	1	0	0	0	0
ILMN_1769575	JAM3	rs11204553	chr11	chr1	248069911	9.93468e-13	1	0	0	1	0
ILMN_1658802	KRTCAP2	rs2523759	chr1	chr6	29819092	1.17604e-12	1	0	0	0	0
ILMN_1784948	SPOCD1	rs7030887	chr1	chr9	100688510	1.00511e-11	1	0	0	0	0
ILMN_1723912	IFI44L	rs876039	chr1	chr7	50308810	1.42219e-10	1	0	0	0	0
ILMN_1665457	CLEC4C	rs4917014	chr12	chr7	50305862	1.77338e-10	1	0	0	0	0
ILMN_1748438	POLR2G	rs2524095	chr11	chr6	31266116	2.71264e-10	1	0	0	0	0
ILMN_1679401	TRPM4	rs6716620	chr19	chr2	43634921	3.60007e-10	1	0	0	0	0
ILMN_1716913	TRAPPC1	rs1800630	chr17	chr6	31542475	4.07639e-10	1	0	0	0	0
ILMN_1745522	PF4V1	rs2576570	chr4	chr1	118147674	4.9936e-10	0	0	0	1	0
ILMN_1662358	MX1	rs876039	chr21	chr7	50308810	6.7171e-10	1	0	0	0	0
ILMN_1716195	HIST1H2BG	rs7636889	chr6	chr3	56874032	1.0434e-09	1	0	0	0	0
ILMN_1665280	SPCS1	rs11171739	chr3	chr12	56470624	1.07457e-09	1	0	0	0	0
ILMN_1707695	IFIT1	rs876039	chr10	chr7	50308810	1.13954e-09	1	0	0	0	0
ILMN_2306540	PDE9A	rs12131404	chr21	chr1	247355028	3.70297e-09	1	0	0	0	0
ILMN_2090004	AQP10	rs2393985	chr1	chr10	65315004	4.31796e-09	1	0	0	0	0
ILMN_2171384	CXCL5	rs12355784	chr4	chr10	65121564	4.68356e-09	1	0	0	0	0
ILMN_1716480	ACD	rs2735097	chr16	chr6	29915300	6.03337e-09	1	0	0	0	0
ILMN_2412380	TSC22D1	rs13317313	chr13	chr3	56902095	1.13931e-08	1	0	0	0	0
ILMN_1666169	NBR2	rs2836987	chr17	chr21	40706593	1.32659e-08	0	1	1	0	0
ILMN_1771599	PLOD2	rs3853824	chr3	chr17	54880992	1.59776e-08	1	0	0	0	0
ILMN_1783753	TXNDC12	rs10398	chr1	chr11	308179	1.90968e-08	0	0	0	1	0
ILMN_1729749	HERC5	rs876039	chr4	chr7	50308810	2.12368e-08	1	0	0	0	0
ILMN_2347798	IFI6	rs876039	chr1	chr7	50308810	2.34459e-08	1	0	0	0	0
ILMN_1809147	FAM118A	rs4712860	chr22	chr6	24837205	3.22613e-08	0	0	0	0	1
ILMN_1808590	GUCY1A3	rs10761741	chr4	chr10	65066185	3.26391e-08	1	0	0	0	0
ILMN_1791511	TMEM176A	rs12482739	chr7	chr21	43182804	3.35944e-08	0	0	0	0	1
ILMN_2356838	CEPT1	rs11171739	chr1	chr12	56470624	3.41641e-08	1	0	0	0	0
ILMN_1771921	HSCB	rs1454326	chr22	chr2	158505856	4.14548e-08	1	0	0	0	0
ILMN_2269564	ARID4B	rs6928482	chr1	chr6	32626248	4.36335e-08	1	0	0	0	0
ILMN_1713454	ZNF671	rs9870114	chr19	chr3	100970239	4.49153e-08	0	0	0	1	0
ILMN_3293681	LOC390940	rs2141656	chr19	chr4	1317191	4.97094e-08	0	0	1	0	0
ILMN_1760490	ACVR1	rs2524115	chr2	chr6	31265553	5.2106e-08	1	0	0	0	0
ILMN_1721888	ITGA2B	rs4379723	chr17	chr10	64963448	7.05918e-08	1	0	0	0	0
