# Supplementary material for: Mediation Analysis Demonstrates That Trans-eQTLs Are Often Explained by Cis-Mediation: A Genome-Wide Analysis among 1,800 South Asians
Source: PLoS Genet. 2014 Dec 4;10(12):e1004818. doi: 10.1371/journal.pgen.1004818 (PMC4256471; doi:10.1371/journal.pgen.1004818)
Supplement: Table S6 — Replication of trans-eQTLs by mediation status. (XLSX) [file pgen.1004818.s017.xlsx]

## Sheet: Supp_Table6
Supplementary Table 6. Replication of trans-eQTLs by mediation status
Trans-eQTL P-value	Replication	Mediation (mediation proprotion > 0 and Sobel P < 10-5)	Unclear (10-5< Sobel P <0.05)	No mediation (Sobel P > 0.05)	No mediator	Total
P<10-15	Yes	4	2	6	6	18
	No	14	11	7	16	48
	Total	18	13	13	22	66
10-15< P <8.4x10-9	Yes	1	3	6	15	25
	No	21	43	65	197	328
	Total	22	46	71	212	353
8.4x10-9 < P<10-7	Yes	1	5	1	9	16
	No	24	175	363	1484	2058
	Total	25	180	364	1493	2074
Total (P<10-7)	Yes	6	10	13	30	59
	No	59	229	435	1697	2434
	Total	65	239	448	1727	2493
Numbers may be slightly less than the total due to a very small number of trans-eQTLs that changed direction after adjustment for a potneital cis-mediator
