# Supplementary material for: Mediation Analysis Demonstrates That Trans-eQTLs Are Often Explained by Cis-Mediation: A Genome-Wide Analysis among 1,800 South Asians
Source: PLoS Genet. 2014 Dec 4;10(12):e1004818. doi: 10.1371/journal.pgen.1004818 (PMC4256471; doi:10.1371/journal.pgen.1004818)
Supplement: Table S7 — Replication of cis-mediation in two independent cohorts. (XLSX) [file pgen.1004818.s018.xlsx]

## Sheet: Supp_Table7
Supplementary Table 7. Replication of cis-mediation in two independent cohorts
							Gronigen (n=1,240)							EGCUT2 (n=891)
							unadjusted			cis-adjusted		mediation proportion		unadjusted			cis adjusted		mediation proportion
SNP	SNP Chr	Effect Allele	Cis Gene	Trans Chr	Trans Gene		trans beta	SE		trans beta	SE			trans beta	SE		trans beta	SE
trans-eQTL present in both cohorts
rs6785206	3	G	GATA2	19	CLC		-0.0653669	0.0283602		-0.0517768	0.0283829	0.207906		-0.10072	0.0333684		-0.062509	0.0334733	0.379379
trans-eQTL present in Gronigen only
rs7175765	15	G	RBPMS2	15	ARG2		0.0993705	0.0282804		0.0316234	0.0284068	0.681762		NS	NS		NS	NS	NS
rs3802370	9	G	SLC2A8	17	L32131		0.159098	0.028059		0.118074	0.0282222	0.257855		NS	NS		NS	NS	NS
rs6730981	2	C	AK125871	12	KCNH3		0.0605035	0.028369		0.0374034	0.0284011	0.381798		NS	NS		NS	NS	NS
rs534969	15	A	RBPMS2	11	FERMT3		0.0588527	0.0283718		-0.0972887	0.0282862	2.65309		NS	NS		NS	NS	NS
trans-eQTL present in EGCUT only
rs10784774	12	G	LYZ	5	ZNF131		-0.00209707	0.028421		NS	NS	NS		-0.075999	0.0334419		-0.00915096	0.0335375	0.879591
rs6793907	3	T	GATA2	5	IL4		-0.0140006	0.0284182		NS	NS	NS		-0.086912	0.033412		-0.0375151	0.0335153	0.568355
NS, trans-eQTL association was not significant (P>0.05), so no mediation analysis is presented.
